# Supplementary material for: The DNA methylation level against the background of the genome size and t-heterochromatin content in some species of the genus Secale L
Source: PeerJ. 2017 Jan 24;5:e2889. doi: 10.7717/peerj.2889 (PMC5267573; doi:10.7717/peerj.2889)
Supplement: Supplemental Information 3 [file peerj-05-2889-s003.xlsx]

## Sheet: MSAP data
	S. c. ssp. afghanicum		S. s. ssp. africanum		S. cereale		S. s. ssp. kuprijanovii		S. c. ssp. segetale		S. strictum		S. sylvestre		S. vavilovii
band type	HpaII	MspI	HpaII	MspI	HpaII	MspI	HpaII	MspI	HpaII	MspI	HpaII	MspI	HpaII	MspI	HpaII	MspI
1	0	0	0	0	0	0	0	0	0	1	0	0	0	0	0	0
2	0	0	1	0	0	0	0	0	0	1	0	0	0	0	0	0
3	0	0	1	0	0	0	0	0	0	0	0	0	0	0	0	0
4	0	1	0	1	0	1	0	1	0	1	0	1	0	1	0	1
5	0	1	0	1	0	1	1	1	0	1	0	1	0	1	0	1
6	0	1	0	1	0	1	0	1	0	1	0	1	0	1	0	1
7	0	1	0	1	0	1	0	1	0	1	0	1	0	1	0	1
8	0	1	0	1	0	0	0	0	0	0	0	0	0	0	0	0
9	0	0	0	0	0	0	0	0	0	0	0	0	1	0	0	0
10	0	1	1	1	1	0	0	1	0	1	0	1	0	1	0	1
11	0	1	0	1	0	0	0	1	0	1	0	1	0	1	0	1
12	1	1	1	1	1	1	1	1	1	1	1	1	1	1	1	1
13	1	1	1	1	1	1	1	1	1	1	1	1	1	1	1	1
14	1	1	1	1	1	1	1	1	1	1	1	1	1	1	1	1
15	1	1	1	1	1	1	1	1	1	1	1	1	1	1	1	1
16	1	1	1	1	1	1	1	1	1	1	1	1	1	1	1	1
17	0	1	0	1	0	0	0	1	0	0	0	1	0	0	0	1
18	0	0	1	0	0	0	0	0	0	0	0	0	0	0	0	0
19	0	1	0	1	0	1	0	0	0	1	0	0	0	0	0	0
20	0	0	1	0	0	0	0	0	0	0	0	0	0	0	0	0
21	0	1	0	1	0	1	0	1	0	1	0	1	0	1	0	1
22	0	1	0	1	0	0	0	0	0	0	0	1	0	1	0	0
23	0	0	0	0	0	0	0	0	0	0	0	0	0	0	0	1
24	0	1	0	0	0	0	0	0	0	1	0	0	0	0	0	0
25	0	1	0	0	0	0	0	0	0	1	0	1	0	0	0	0
26	0	1	0	0	0	0	0	0	0	1	0	1	0	0	0	0
27	1	1	1	1	1	1	1	1	1	1	1	1	1	1	1	1
28	1	1	1	1	1	1	1	1	0	0	1	1	1	0	1	1
29	1	1	1	1	1	1	1	1	1	1	1	1	1	1	1	1
30	0	0	1	1	0	0	0	0	0	0	1	0	1	1	1	1
31	1	1	1	1	1	1	1	1	1	1	1	1	1	1	1	1
32	0	0	0	0	0	0	0	0	0	0	0	0	1	0	0	0
33	1	1	1	1	1	1	1	1	1	1	1	1	1	1	1	1
34	1	1	1	1	1	1	1	1	1	1	1	1	1	1	1	1
35	0	0	1	0	0	0	0	0	0	0	0	0	0	0	0	0
36	0	1	0	1	0	0	0	0	0	1	0	0	0	0	0	0
37	0	1	0	1	0	1	0	0	0	1	0	0	0	0	0	1
38	0	0	1	0	0	0	0	0	0	0	0	0	0	0	0	0
39	0	1	0	1	0	0	0	0	0	1	0	1	0	0	0	0
40	0	1	1	1	1	0	0	1	0	1	0	1	1	0	1	1
41	0	1	0	1	0	1	0	1	0	1	0	1	0	1	0	1
42	0	0	0	0	0	0	0	0	0	0	0	0	0	0	1	0
43	1	1	1	1	1	1	1	1	1	1	1	1	1	1	1	1
44	0	0	1	0	0	0	0	0	0	0	0	0	0	0	0	0
45	0	1	0	1	0	1	0	1	0	1	0	1	0	1	0	1
46	0	1	0	1	0	1	0	1	0	1	0	1	0	1	0	1
47	0	1	0	1	0	1	0	1	0	1	0	1	0	1	0	1
48	0	0	0	1	0	0	0	0	0	1	0	1	0	0	0	0
49	0	0	1	0	1	0	0	0	0	0	1	0	1	0	1	0
50	0	1	0	1	0	0	0	1	0	0	0	1	0	0	0	0
51	0	1	0	1	0	0	0	1	0	0	0	1	0	1	0	0
52	1	1	1	1	1	1	1	1	1	1	1	1	1	1	1	1
53	0	1	1	0	0	0	0	0	1	0	1	0	1	0	1	0
54	0	1	1	0	0	0	0	0	1	0	1	0	1	0	1	0
55	1	1	1	1	1	1	1	1	1	1	1	1	1	1	1	1
56	1	1	1	1	1	1	1	1	1	1	1	1	1	1	1	1
57	0	1	0	1	0	1	0	0	0	1	0	0	0	1	0	0
58	1	1	1	1	1	1	1	1	1	1	1	1	1	1	1	1
59	1	1	1	1	1	1	1	1	1	1	1	1	0	0	1	0
60	0	1	0	1	0	1	0	1	0	1	0	1	0	1	0	0
61	0	1	0	1	0	1	0	1	0	1	0	1	0	1	0	0
62	1	1	1	1	1	1	1	1	1	1	1	1	1	1	1	1
63	1	1	1	1	1	0	1	1	1	1	1	1	1	0	1	0
64	1	1	1	1	1	1	1	1	1	1	1	1	1	0	1	1
65	1	1	1	1	1	1	1	1	1	1	1	1	1	0	1	1
66	1	0	1	0	1	0	0	0	1	0	1	0	1	0	1	0
67	1	0	1	0	1	0	0	0	1	0	1	0	1	0	1	0
68	0	1	0	1	0	1	0	0	0	0	0	1	0	0	0	0
69	0	0	0	0	1	0	0	0	1	0	1	0	1	0	1	0
70	0	1	0	1	0	0	0	1	0	1	0	1	0	0	0	1
71	0	1	0	1	0	1	0	1	0	1	0	1	0	1	0	1
72	0	1	0	1	0	1	0	1	0	1	0	1	0	1	0	1
73	0	1	0	1	0	1	0	1	0	1	0	1	0	1	0	1
74	1	1	1	1	1	1	1	1	1	1	1	1	1	1	1	1
75	0	0	0	0	0	0	0	0	0	0	0	0	0	0	1	0
76	1	1	0	0	0	0	0	0	0	0	1	0	1	0	1	0
77	0	0	0	0	0	0	0	1	0	1	0	0	0	0	0	0
78	0	0	1	0	0	0	0	0	0	0	0	0	0	0	0	0
79	0	1	0	1	0	1	0	1	0	1	0	1	0	1	0	1
80	0	1	1	0	0	0	0	0	0	0	0	0	0	0	0	0
81	0	0	1	0	0	0	0	0	0	0	0	0	0	0	0	0
82	0	1	0	1	0	1	0	1	0	1	0	1	0	1	0	1
83	0	1	0	1	0	0	0	0	0	0	0	0	0	0	0	0
84	0	1	0	1	0	0	0	0	0	0	0	0	0	0	0	0
85	1	1	1	1	1	1	1	1	1	1	1	1	1	1	1	1
86	0	1	0	1	0	1	0	1	0	1	0	1	0	1	0	1
87	1	1	1	1	1	1	1	1	1	1	1	1	1	1	1	1
88	0	1	0	1	0	1	0	1	0	1	0	1	0	1	0	1
89	1	1	1	1	1	1	1	1	1	1	1	1	1	1	1	1
90	1	1	1	1	1	1	1	1	1	1	1	1	1	1	1	1
91	1	1	1	1	1	1	1	1	1	1	1	1	1	1	1	1
92	1	1	1	1	1	1	1	1	1	1	1	1	1	1	1	1
93	1	1	1	1	1	1	1	1	1	1	1	1	1	1	1	1
94	1	0	1	0	1	0	1	0	1	0	1	0	1	1	1	0
95	1	1	1	1	0	0	0	0	0	0	0	0	1	1	1	1
96	1	1	1	1	1	1	1	1	1	1	1	1	1	1	1	1
97	1	1	1	1	1	1	0	0	0	0	0	0	1	1	1	1
98	1	1	1	1	1	1	1	1	0	0	0	0	1	1	1	1
99	0	1	0	1	0	1	0	1	0	1	0	0	0	1	0	1
100	0	1	0	1	0	1	0	1	0	1	0	1	0	1	0	1
101	0	1	0	0	0	0	0	1	0	1	0	1	0	1	0	0
102	1	1	1	1	1	1	1	1	1	1	1	1	1	1	1	1
103	1	1	1	1	1	1	1	1	1	1	1	1	1	1	1	1
104	0	1	0	1	0	1	0	1	0	1	0	1	0	1	0	1
105	0	0	0	0	0	0	0	0	1	0	0	0	0	0	1	0
106	1	1	1	1	1	1	1	1	1	1	1	1	1	1	1	1
107	1	1	1	1	1	1	1	1	1	1	1	1	1	1	1	1
108	1	1	1	1	1	1	1	1	1	1	1	1	1	1	1	1
109	1	1	1	1	1	1	1	1	1	1	1	1	1	1	1	1
110	1	1	1	1	1	1	1	1	1	1	1	1	1	1	1	1
111	1	1	1	1	1	1	1	1	1	1	1	1	1	1	1	1
112	1	1	1	1	1	1	1	1	1	1	1	1	1	1	1	1
113	0	1	0	1	0	1	0	1	0	1	0	1	0	1	0	1
114	1	1	1	1	1	1	1	1	1	1	1	1	1	1	1	1
115	0	0	0	0	0	1	0	0	0	1	0	0	0	0	0	1
116	0	1	0	0	0	1	0	0	0	1	0	0	0	0	0	1
117	0	1	0	1	0	1	0	1	0	1	0	1	0	1	0	1
118	1	0	1	0	1	0	1	0	1	0	1	0	1	0	1	0
119	0	1	0	1	0	1	0	1	0	1	0	1	0	1	0	1
120	0	1	0	1	0	1	0	1	0	1	0	1	0	1	0	1
121	0	0	0	0	1	0	0	0	1	0	1	0	1	0	1	0
122	1	0	0	0	0	0	0	0	1	0	1	0	1	0	1	0
123	0	1	0	0	0	1	0	0	0	1	0	0	0	1	0	1
124	0	0	0	0	0	0	0	0	0	1	0	0	0	0	0	0
125	0	0	0	0	0	0	0	0	0	0	0	0	1	0	0	0
126	0	0	0	0	0	0	0	0	0	0	0	0	0	0	1	0
127	1	0	0	0	0	1	0	0	0	1	0	0	0	0	0	1
128	0	1	0	1	0	1	0	1	0	1	0	0	0	1	0	1
129	1	1	1	1	1	1	1	1	1	1	1	1	1	1	1	1
130	1	1	1	1	1	1	1	1	1	1	1	1	1	1	1	1
131	1	1	0	1	1	1	1	1	1	1	1	1	1	1	1	1
132	0	0	1	0	0	0	0	0	0	0	0	0	1	0	0	0
133	1	1	1	1	1	1	1	1	1	1	1	1	1	1	1	1
134	0	1	0	1	0	0	0	1	0	1	0	1	0	1	0	1
135	1	1	1	1	1	1	1	1	1	1	1	1	1	1	1	1
136	0	1	0	1	0	1	0	1	0	1	0	1	0	1	0	1
137	1	1	1	1	1	1	1	1	1	1	1	1	1	1	1	1
138	1	1	1	1	1	1	1	1	1	1	1	1	1	1	1	1
139	1	1	1	1	0	0	0	0	0	0	1	1	1	1	0	0
140	0	0	1	1	0	0	0	0	0	0	1	1	0	0	0	0
141	0	0	1	0	0	0	0	0	0	0	1	1	1	1	0	0
142	1	1	1	1	1	1	1	1	1	1	1	1	0	0	1	1
143	0	0	1	0	0	0	0	0	0	0	0	0	0	0	0	0
144	0	0	0	0	0	0	0	0	0	1	0	0	0	0	0	0
145	1	1	1	1	0	0	1	1	0	0	1	1	0	0	0	0
146	1	1	1	1	1	1	1	1	1	1	1	1	1	1	1	1
147	1	1	1	1	1	1	1	1	1	1	1	1	1	1	1	1
148	1	1	1	1	1	1	1	1	1	1	1	1	1	1	1	1
149	1	1	1	1	1	1	1	1	1	1	1	1	1	1	1	0
