# Supplementary material for: The DNA methylation level against the background of the genome size and t-heterochromatin content in some species of the genus Secale L
Source: PeerJ. 2017 Jan 24;5:e2889. doi: 10.7717/peerj.2889 (PMC5267573; doi:10.7717/peerj.2889)
Supplement: Supplemental Information 4 [file peerj-05-2889-s004.xls]

## Sheet: t-heterochromatyna
	% t-heterochromatin
Secale c. ssp. segetale	13.6967
	12.1728
	13.808
	9.92008
	8.03931
	8.16527
	11.3146
	11.9556
	11.3984
	13.5749
	12.079
	13.6615
	9.94999
	8.87566
	8.50823
	11.4996
	11.5788
	11.0392
Secale strictum	5.97978
	4.87736
	7.959
	5.88481
	9.26479
	10.7959
	6.96292
	7.74298
	7.44344
	6.82114
	6.35702
	8.65935
	7.44345
	7.39384
	7.25354
	4.72531
	6.38752
	6.92881
Secale vavilovii	13.8839
	13.6642
	12.9484
	13.8568
	13.4414
	12.5996
	13.3519
	13.6018
	13.9751
	13.1784
	12.8802
	13.4328
	14.1965
	13.3188
	13.1551
	12.9432
	13.1472
	13.5164
Secale cereale	12.357
	12.2449
	12.2562
	11.8093
	12.2902
	12.3786
	12.4798
	12.3861
	12.3354
	12.1634
	12.1931
	11.9713
	12.3395
	12.1852
	12.2258
	12.3854
	12.6174
	12.5755
Secale sylvestre	6.20416
	6.08041
	6.22407
	6.3002
	6.05399
	6.04807
	6.16723
	6.07136
	6.13826
	6.11881
	6.45355
	6.18679
	6.24133
	6.22522
	6.25745
	6.34608
	6.03381
	6.11199
Secale s. ssp. africanum	6.12714
	6.10571
	6.07286
	6.03143
	6.07
	6.24429
	6.11143
	6.15857
	6.40143
	6.52286
	6.31429
	6.13714
	6.49
	6.58714
	6.46143
	6.45857
	6.26714
	6.24857
Secale c. ssp. afghanicum	11.7157
	11.8724
	11.8514
	11.5977
	11.8714
	11.6964
	11.7971
	11.7914
	12.0443
	12.1411
	11.7557
	11.7657
	11.8457
	11.8293
	12.0114
	10.0071
	11.9943
	11.8886
Secale s. ssp. kuprijanovii	7.09063
	7.06439
	7.98342
	7.46698
	7.98091
	7.85366
	7.53929
	7.60184
	7.57264
	7.51
	7.27714
	7.48571
	7.68571
	7.45143
	7.49143
	7.80429
	7.56714
	7.63857
